# Supplementary material for: Quantitatively Detecting Camellia Oil Products Adulterated by Rice Bran Oil and Corn Oil Using Raman Spectroscopy: A Comparative Study Between Models Utilizing Machine Learning Algorithms and Chemometric Algorithms
Source: Foods. 2024 Dec 23;13(24):4182. doi: 10.3390/foods13244182 (PMC11675215; doi:10.3390/foods13244182)
Supplement: Supplementary file 1 [file foods-13-04182-s001.zip]

Archive with 1 entries (1 files):
- foods-3345433-supplementary.pdf
